# Supplementary material for: Image-Based Deep Learning Detection of High-Grade B-Cell Lymphomas Directly from Hematoxylin and Eosin Images
Source: Cancers (Basel). 2023 Oct 29;15(21):5205. doi: 10.3390/cancers15215205 (PMC10650414; doi:10.3390/cancers15215205)
Supplement: Supplementary file 1 [file cancers-15-05205-s001.zip]

Archive with 1 entries (1 files):
- cancers-2565451-supplementary.pdf
